# Supplementary material for: An Ancient Residue Metabolomics-Based Method to Distinguish Use of Closely Related Plant Species in Ancient Pipes
Source: Front Mol Biosci. 2020 Jun 26;7:133. doi: 10.3389/fmolb.2020.00133 (PMC7332879; doi:10.3389/fmolb.2020.00133)
Supplement: Supplementary file 3 [file Data_Sheet_1.XLSX]

## Sheet: SpeciesByPipeSectionAndSolvent
Box plots of the number of mass spectral features detected in each species by pipe section and solvent. Each point represents a sample. The x and horizontal line in each box plot indicate the mean and median, respectively.
	bowlTA	bowlTA	bowlTA	bowlTA	bowlTA	bowlAPW	bowlAPW	bowlAPW	bowlAPW	bowlAPW	bowlMTBE	bowlMTBE	bowlMTBE	bowlMTBE	bowlMTBE	stemTA	stemTA	stemTA	stemTA	stemTA	stemAPW	stemAPW	stemAPW	stemAPW	stemAPW	stemMTBE	stemMTBE	stemMTBE	stemMTBE	tipTA	tipTA	tipTA	tipTA	tipTA	tipAPW	tipAPW	tipAPW	tipAPW	tipAPW	tipMTBE	tipMTBE	tipMTBE	tipMTBE	tipMTBE
AUV	85	54	37	67	24	5	13	4	22	14	12	23	25	22	15	117	127	61	85	153	5	36	27	35	71	50	75	58	55	68	35	51	16	54	27	14	14	31	23	82	32	22	33	84
	bowlTA	bowlTA	bowlTA	bowlTA	bowlTA	bowlAPW	bowlAPW	bowlAPW	bowlAPW	bowlAPW	bowlMTBE	bowlMTBE	bowlMTBE	bowlMTBE	bowlMTBE	stemTA	stemTA	stemTA	stemTA	stemTA	stemAPW	stemAPW	stemAPW	stemAPW	stemAPW	stemMTBE	stemMTBE	stemMTBE	stemMTBE	stemMTBE	tipTA	tipTA	tipTA	tipTA	tipTA	tipAPW	tipAPW	tipAPW	tipAPW	tipAPW	tipMTBE	tipMTBE	tipMTBE	tipMTBE	tipMTBE
CSE	42	55	35	72	46	45	39	16	43	45	27	25	25	29	28	24	36	28	42	72	36	20	28	25	68	38	59	119	47	122	24	64	35	39	40	51	37	87	53	70	55	41	50	44	78
	bowlTA	bowlTA	bowlTA	bowlTA	bowlTA	bowlAPW	bowlAPW	bowlAPW	bowlAPW	bowlAPW	bowlMTBE	bowlMTBE	bowlMTBE	bowlMTBE	bowlMTBE	stemTA	stemTA	stemTA	stemTA	stemTA	stemAPW	stemAPW	stemAPW	stemAPW	stemAPW	stemMTBE	stemMTBE	stemMTBE	stemMTBE	stemMTBE	tipTA	tipTA	tipTA	tipTA	tipTA	tipAPW	tipAPW	tipAPW	tipAPW	tipAPW	tipMTBE	tipMTBE	tipMTBE	tipMTBE
NAT	52	38	51	74	110	16	19	34	20	10	15	18	18	28	26	127	112	26	30	61	43	40	22	14	9	28	26	25	25	32	126	164	47	16	10	51	5	10	94	0	33	13	40	26
	bowlTA	bowlTA	bowlTA	bowlTA	bowlTA	bowlAPW	bowlAPW	bowlAPW	bowlAPW	bowlAPW	bowlMTBE	bowlMTBE	bowlMTBE	bowlMTBE	bowlMTBE	stemTA	stemTA	stemTA	stemTA	stemTA	stemAPW	stemAPW	stemAPW	stemAPW	stemAPW	stemMTBE	stemMTBE	stemMTBE	stemMTBE	stemMTBE	tipTA	tipTA	tipTA	tipTA	tipTA	tipAPW	tipAPW	tipAPW	tipAPW	tipAPW	tipMTBE	tipMTBE	tipMTBE	tipMTBE	tipMTBE
NQU	10	11	6	7	12	2	9	0	13	8	3	3	3	3	3	13	8	21	7	15	23	19	21	31	47	41	6	3	3	51	15	10	8	19	13	1	9	1	6	7	3	3	3	25	3
	bowlTA	bowlTA	bowlTA	bowlTA	bowlTA	bowlAPW	bowlAPW	bowlAPW	bowlAPW	bowlAPW	bowlMTBE	bowlMTBE	bowlMTBE	bowlMTBE	bowlMTBE	stemTA	stemTA	stemTA	stemTA	stemTA	stemAPW	stemAPW	stemAPW	stemAPW	stemAPW	stemMTBE	stemMTBE	stemMTBE	stemMTBE	stemMTBE	tipTA	tipTA	tipTA	tipTA	tipTA	tipAPW	tipAPW	tipAPW	tipAPW	tipAPW	tipMTBE	tipMTBE	tipMTBE	tipMTBE	tipMTBE
NRU	155	142	175	94	80	43	64	89	51	36	21	39	34	30	33	55	78	136	73	53	133	17	30	256	37	54	31	57	146	81	108	156	62	100	97	27	10	25	21	109	20	22	107	18	102
	bowlTA	bowlTA	bowlTA	bowlTA	bowlTA	bowlAPW	bowlAPW	bowlAPW	bowlAPW	bowlAPW	bowlMTBE	bowlMTBE	bowlMTBE	bowlMTBE	bowlMTBE	stemTA	stemTA	stemTA	stemTA	stemTA	stemAPW	stemAPW	stemAPW	stemAPW	stemAPW	stemMTBE	stemMTBE	stemMTBE	stemMTBE	stemMTBE	tipTA	tipTA	tipTA	tipTA	tipTA	tipAPW	tipAPW	tipAPW	tipAPW	tipAPW	tipMTBE	tipMTBE	tipMTBE	tipMTBE	tipMTBE
NTA	17	9	5	7	7	0	2	0	2	0	3	2	3	1	1	8	6	6	5	6	6	3	4	35	6	15	26	15	3	3	8	6	8	7	4	5	5	5	26	10	3	6	11	26	26
	bowlTA	bowlTA	bowlTA	bowlTA	bowlTA	bowlAPW	bowlAPW	bowlAPW	bowlAPW	bowlAPW	bowlMTBE	bowlMTBE	bowlMTBE	bowlMTBE	bowlMTBE	stemTA	stemTA	stemTA	stemTA	stemTA	stemAPW	stemAPW	stemAPW	stemAPW	stemAPW	stemMTBE	stemMTBE	stemMTBE	stemMTBE	stemMTBE	tipTA	tipTA	tipTA	tipTA	tipTA	tipAPW	tipAPW	tipAPW	tipAPW	tipAPW	tipMTBE	tipMTBE	tipMTBE	tipMTBE	tipMTBE
RGL	26	13	43	32	17	44	26	79	46	7	6	8	63	9	6	20	22	16	22	19	47	61	93	87	126	68	61	172	102	28	21	30	23	21	28	86	86	133	182	134	219	67	28	97	49
	bowlTA	bowlTA	bowlTA	bowlTA	bowlTA	bowlAPW	bowlAPW	bowlAPW	bowlAPW	bowlAPW	bowlMTBE	bowlMTBE	bowlMTBE	bowlMTBE	bowlMTBE	stemTA	stemTA	stemTA	stemTA	stemTA	stemAPW	stemAPW	stemAPW	stemAPW	stemAPW	stemMTBE	stemMTBE	stemMTBE	stemMTBE	stemMTBE	tipTA	tipTA	tipTA	tipTA	tipTA	tipAPW	tipAPW	tipAPW	tipAPW	tipMTBE	tipMTBE	tipMTBE	tipMTBE	tipMTBE
TBR	7	7	6	9	6	5	6	3	8	2	3	4	4	4	4	11	17	12	16	34	45	62	43	23	143	10	5	6	13	49	25	32	23	43	81	22	37	108	45	69	124	30	47	162

## Sheet: SpeciesByPipeSection
Box plots of the number of mass spectral features detected in each species by pipe section. Each point represents a sample. The x and horizontal line in each box plot indicate the mean and median, respectively.
	bowl	bowl	bowl	bowl	bowl	bowl	bowl	bowl	bowl	bowl	bowl	bowl	bowl	bowl	bowl	stem	stem	stem	stem	stem	stem	stem	stem	stem	stem	stem	stem	stem	stem	tip	tip	tip	tip	tip	tip	tip	tip	tip	tip	tip	tip	tip	tip	tip	tip
AUV	85	54	37	67	24	5	13	4	22	14	12	23	25	22	15	117	127	61	85	153	5	36	27	35	71	50	75	58	55	68	35	51	16	54	27	14	14	31	23		82	32	22	33	84
CSE	42	55	35	72	46	45	39	16	43	45	27	25	25	29	28	24	36	28	42	72	36	20	28	25	68	38	59	119	47	122	24	64	35	39	40	51	37	87	53	70	55	41	50	44	78
NAT	52	38	51	74	110	16	19	34	20	10	15	18	18	28	26	127	112	26	30	61	43	40	22	14	9	28	26	25	25	32	126	164	47	16	10	51	5	10	94	0	33	13	40	26
NQU	10	11	6	7	12	2	9	0	13	8	3	3	3	3	3	13	8	21	7	15	23	19	21	31	47	41	6	3	3	51	15	10	8	19	13	1	9	1	6	7	3	3	3	25	3
NRU	155	142	175	94	80	43	64	89	51	36	21	39	34	30	33	55	78	136	73	53	133	17	30	256	37	54	31	57	146	81	108	156	62	100	97	27	10	25	21	109	20	22	107	18	102
NTA	17	9	5	7	7	0	2	0	2	0	3	2	3	1	1	8	6	6	5	6	6	3	4	35	6	15	26	15	3	3	8	6	8	7	4	5	5	5	26	10	3	6	11	26	26
RGL	26	13	43	32	17	44	26	79	46	7	6	8	63	9	6	20	22	16	22	19	47	61	93	87	126	68	61	172	102	28	21	30	23	21	28	86	86	133	182	134	219	67	28	97	49
TBR	7	7	6	9	6	5	6	3	8	2	3	4	4	4	4	11	17	12	16	34	45	62	43	23	143	10	5	6	13	49	25	32	23	43	81	22	37	108	45		69	124	30	47	162

## Sheet: PipeSectionBySpecies
Box plots of the number of mass spectral features detected in each pipe section by species. Each point represents a sample. The x and horizontal line in each box plot indicate the mean and median, respectively.
	AUV	AUV	AUV	AUV	AUV	AUV	AUV	AUV	AUV	AUV	AUV	AUV	AUV	AUV	AUV	AUV	CSE	CSE	CSE	CSE	CSE	CSE	CSE	CSE	CSE	CSE	CSE	CSE	CSE	CSE	CSE	CSE	NAT	NAT	NAT	NAT	NAT	NAT	NAT	NAT	NAT	NAT	NAT	NAT	NAT	NAT	NAT	NQU	NQU
bowl	85	54	37	67	24	5	13	4	22	14	12	23	25	22	15		42	55	35	72	46	45	39	16	43	45	27	25	25	29	28		52	38	51	74	110	16	19	34	20	10	15	18	18	28	26	10	11
stem	117	127	61	85	153	5	36	27	35	71	50	75	58	55			24	36	28	42	72	36	20	28	25	68	38	59	119	47			127	112	26	30	61	43	40	22	14	9	28	26	25	25		13	8
tip	68	35	51	16	54	27	14	14	31	23		82	32	22	33	84	122	24	64	35	39	40	51	37	87	53	70	55	41	50	44	78	32	126	164	47	16	10	51	5	10	94	0	33	13	40	26	51	15
[truncated: 78 more columns]

## Sheet: PipeSectionOnly
Box plots of the number of mass spectral features detected in all of the species by pipe section. Each point represents a sample. The x and horizontal line in each box plot indicate the mean and median, respectively.
	AUV	AUV	AUV	AUV	AUV	AUV	AUV	AUV	AUV	AUV	AUV	AUV	AUV	AUV	AUV	AUV	CSE	CSE	CSE	CSE	CSE	CSE	CSE	CSE	CSE	CSE	CSE	CSE	CSE	CSE	CSE	CSE	NAT	NAT	NAT	NAT	NAT	NAT	NAT	NAT	NAT	NAT	NAT	NAT	NAT	NAT	NAT	NQU	NQU
bowl	85	54	37	67	24	5	13	4	22	14	12	23	25	22	15		42	55	35	72	46	45	39	16	43	45	27	25	25	29	28		52	38	51	74	110	16	19	34	20	10	15	18	18	28	26	10	11
stem	117	127	61	85	153	5	36	27	35	71	50	75	58	55			24	36	28	42	72	36	20	28	25	68	38	59	119	47			127	112	26	30	61	43	40	22	14	9	28	26	25	25		13	8
tip	68	35	51	16	54	27	14	14	31	23		82	32	22	33	84	122	24	64	35	39	40	51	37	87	53	70	55	41	50	44	78	32	126	164	47	16	10	51	5	10	94	0	33	13	40	26	51	15
[truncated: 78 more columns]

## Sheet: SpeciesBySolvent
Box plots of the number of mass spectral features detected in each species by solvent. Each point represents a sample. The x and horizontal line in each box plot indicate the mean and median, respectively.
Type	AUV	CSE	NAT	NQU	NRU	NTA	RGL	TBR					AUV	CSE	NAT	NQU	NRU	NTA	RGL	TBR		TA	TA	TA	TA	TA	TA	TA	TA	TA	TA	TA	TA	TA	TA	TA	APW	APW	APW	APW	APW	APW	APW	APW	APW	APW	APW	APW	APW
bowlTA	85	42	52	10	155	17	26	7				TA	85	42	52	10	155	17	26	7	AUV	85	54	37	67	24	117	127	61	85	153	68	35	51	16	54	5	13	4	22	14	5	36	27	35	71	27	14	14
bowlTA	54	55	38	11	142	9	13	7				TA	54	55	38	11	142	9	13	7	CSE	42	55	35	72	46	24	36	28	42	72	122	24	64	35	39	45	39	16	43	45	36	20	28	25	68	40	51	37
bowlTA	37	35	51	6	175	5	43	6				TA	37	35	51	6	175	5	43	6	NAT	52	38	51	74	110	127	112	26	30	61	32	126	164	47	16	16	19	34	20	10	43	40	22	14	9	10	51	5
bowlTA	67	72	74	7	94	7	32	9				TA	67	72	74	7	94	7	32	9	NQU	10	11	6	7	12	13	8	21	7	15	51	15	10	8	19	2	9	0	13	8	23	19	21	31	47	13	1	9
bowlTA	24	46	110	12	80	7	17	6				TA	24	46	110	12	80	7	17	6	NRU	155	142	175	94	80	55	78	136	73	53	81	108	156	62	100	43	64	89	51	36	133	17	30	256	37	97	27	10
bowlAPW	5	45	16	2	43	0	44	5				TA	117	24	127	13	55	8	20	11	NTA	17	9	5	7	7	8	6	6	5	6	3	8	6	8	7	0	2	0	2	0	6	3	4	35	6	4	5	5
bowlAPW	13	39	19	9	64	2	26	6				TA	127	36	112	8	78	6	22	17	RGL	26	13	43	32	17	20	22	16	22	19	28	21	30	23	21	44	26	79	46	7	47	61	93	87	126	28	86	86
bowlAPW	4	16	34	0	89	0	79	3				TA	61	28	26	21	136	6	16	12	TBR	7	7	6	9	6	11	17	12	16	34	49	25	32	23	43	5	6	3	8	2	45	62	43	23	143	81	22	37
bowlAPW	22	43	20	13	51	2	46	8				TA	85	42	30	7	73	5	22	16
bowlAPW	14	45	10	8	36	0	7	2				TA	153	72	61	15	53	6	19	34
bowlMTBE	12	27	15	3	21	3	6	3				TA	68	122	32	51	81	3	28	49
bowlMTBE	23	25	18	3	39	2	8	4				TA	35	24	126	15	108	8	21	25
bowlMTBE	25	25	18	3	34	3	63	4				TA	51	64	164	10	156	6	30	32
bowlMTBE	22	29	28	3	30	1	9	4				TA	16	35	47	8	62	8	23	23
bowlMTBE	15	28	26	3	33	1	6	4				TA	54	39	16	19	100	7	21	43
stemTA	117	24	127	13	55	8	20	11				APW	5	45	16	2	43	0	44	5
stemTA	127	36	112	8	78	6	22	17				APW	13	39	19	9	64	2	26	6
stemTA	61	28	26	21	136	6	16	12				APW	4	16	34	0	89	0	79	3
stemTA	85	42	30	7	73	5	22	16				APW	22	43	20	13	51	2	46	8
stemTA	153	72	61	15	53	6	19	34				APW	14	45	10	8	36	0	7	2
stemAPW	5	36	43	23	133	6	47	45				APW	5	36	43	23	133	6	47	45
stemAPW	36	20	40	19	17	3	61	62				APW	36	20	40	19	17	3	61	62
stemAPW	27	28	22	21	30	4	93	43				APW	27	28	22	21	30	4	93	43
stemAPW	35	25	14	31	256	35	87	23				APW	35	25	14	31	256	35	87	23
stemAPW	71	68	9	47	37	6	126	143				APW	71	68	9	47	37	6	126	143
stemMTBE	50	38	28	41	54	15	68	10				APW	27	40	10	13	97	4	28	81
stemMTBE	75	59	26	6	31	26	61	5				APW	14	51	51	1	27	5	86	22
stemMTBE	58	119	25	3	57	15	172	6				APW	14	37	5	9	10	5	86	37
stemMTBE	55	47	25	3	146	3	102	13				APW	31	87	10	1	25	5	133	108
tipTA	68	122	32	51	81	3	28	49				APW	23	53	94	6	21	26	182	45
tipTA	35	24	126	15	108	8	21	25				APW		70	0	7	109	10	134
tipTA	51	64	164	10	156	6	30	32				MTBE	12	27	15	3	21	3	6	3
tipTA	16	35	47	8	62	8	23	23				MTBE	23	25	18	3	39	2	8	4
tipTA	54	39	16	19	100	7	21	43				MTBE	25	25	18	3	34	3	63	4
tipAPW	27	40	10	13	97	4	28	81				MTBE	22	29	28	3	30	1	9	4
tipAPW	14	51	51	1	27	5	86	22				MTBE	15	28	26	3	33	1	6	4
tipAPW	14	37	5	9	10	5	86	37				MTBE	50	38	28	41	54	15	68	10
tipAPW	31	87	10	1	25	5	133	108				MTBE	75	59	26	6	31	26	61	5
tipAPW	23	53	94	6	21	26	182	45				MTBE	58	119	25	3	57	15	172	6
tipAPW		70	0	7	109	10	134					MTBE	55	47	25	3	146	3	102	13
tipMTBE	82	55	33	3	20	3	219	69				MTBE	82	55	33	3	20	3	219	69
tipMTBE	32	41	13	3	22	6	67	124				MTBE	32	41	13	3	22	6	67	124
tipMTBE	22	50	40	3	107	11	28	30				MTBE	22	50	40	3	107	11	28	30
tipMTBE	33	44	26	25	18	26	97	47				MTBE	33	44	26	25	18	26	97	47
tipMTBE	84	78		3	102	26	49	162				MTBE	84	78		3	102	26	49	162
[truncated: 17 more columns]

## Sheet: SolventBySpecies
Box plots of the number of mass spectral features detected in each solvent by species. Each point represents a sample. The x and horizontal line in each box plot indicate the mean and median, respectively.
	AUV	AUV	AUV	AUV	AUV	AUV	AUV	AUV	AUV	AUV	AUV	AUV	AUV	AUV	AUV	CSE	CSE	CSE	CSE	CSE	CSE	CSE	CSE	CSE	CSE	CSE	CSE	CSE	CSE	CSE	CSE	NAT	NAT	NAT	NAT	NAT	NAT	NAT	NAT	NAT	NAT	NAT	NAT	NAT	NAT	NAT	NAT	NQU	NQU
TA	85	54	37	67	24	117	127	61	85	153	68	35	51	16	54	42	55	35	72	46	24	36	28	42	72	122	24	64	35	39		52	38	51	74	110	127	112	26	30	61	32	126	164	47	16		10	11
APW	5	13	4	22	14	5	36	27	35	71	27	14	14	31	23	45	39	16	43	45	36	20	28	25	68	40	51	37	87	53	70	16	19	34	20	10	43	40	22	14	9	10	51	5	10	94	0	2	9
MTBE	12	23	25	22	15	50	75	58	55	82	32	22	33	84	27	25	25	29	28	38	59	119	47	55	41	50	44	78				15	18	18	28	26	28	26	25	25	33	13	40	26				3	3
[truncated: 77 more columns]

## Sheet: SolventSum
Box plots of the number of mass spectral features detected in the total extractants from all of the species by solvent. Each point represents a sample. The x and horizontal line in each box plot indicate the mean and median, respectively.
	AUV	CSE	NAT	NQU	NRU	NTA	RGL	TBR			AUV	CSE	NAT	NQU	NRU	NTA	RGL	TBR
TA	85	42	52	10	155	17	26	7		sumTA	1034	736	1066	213	1548	108	353	297
TA	54	55	38	11	142	9	13	7		sumAPW	341	703	397	210	1045	113	1265	633
TA	37	35	51	6	175	5	43	6		sumMTBE	588	665	321	105	714	141	955	485
TA	67	72	74	7	94	7	32	9
TA	24	46	110	12	80	7	17	6
TA	117	24	127	13	55	8	20	11
TA	127	36	112	8	78	6	22	17
TA	61	28	26	21	136	6	16	12
TA	85	42	30	7	73	5	22	16
TA	153	72	61	15	53	6	19	34
TA	68	122	32	51	81	3	28	49
TA	35	24	126	15	108	8	21	25
TA	51	64	164	10	156	6	30	32
TA	16	35	47	8	62	8	23	23
TA	54	39	16	19	100	7	21	43
APW	5	45	16	2	43	0	44	5
APW	13	39	19	9	64	2	26	6
APW	4	16	34	0	89	0	79	3
APW	22	43	20	13	51	2	46	8
APW	14	45	10	8	36	0	7	2
APW	5	36	43	23	133	6	47	45
APW	36	20	40	19	17	3	61	62
APW	27	28	22	21	30	4	93	43
APW	35	25	14	31	256	35	87	23
APW	71	68	9	47	37	6	126	143
APW	27	40	10	13	97	4	28	81
APW	14	51	51	1	27	5	86	22
APW	14	37	5	9	10	5	86	37
APW	31	87	10	1	25	5	133	108
APW	23	53	94	6	21	26	182	45
APW		70	0	7	109	10	134
MTBE	12	27	15	3	21	3	6	3
MTBE	23	25	18	3	39	2	8	4
MTBE	25	25	18	3	34	3	63	4
MTBE	22	29	28	3	30	1	9	4
MTBE	15	28	26	3	33	1	6	4
MTBE	50	38	28	41	54	15	68	10
MTBE	75	59	26	6	31	26	61	5
MTBE	58	119	25	3	57	15	172	6
MTBE	55	47	25	3	146	3	102	13
MTBE	82	55	33	3	20	3	219	69
MTBE	32	41	13	3	22	6	67	124
MTBE	22	50	40	3	107	11	28	30
MTBE	33	44	26	25	18	26	97	47
MTBE	84	78		3	102	26	49	162
